# Supplementary material for: Explainable Artificial Intelligence (XAI) and Molecular Modeling Techniques to Discover Putative HER2 Inhibitors
Source: Int J Mol Sci. 2026 Jul 22;27(14):6504. doi: 10.3390/ijms27146504 (PMC13411091; doi:10.3390/ijms27146504)
Supplement: Supplementary file 1 [file ijms-27-06504-s001.zip]

Archive with 2 entries (2 files):
- Supplementary_Table.pdf
- Supplementary_Figures.pdf
